# Supplementary material for: Sarcopenia associates with SNAP-25 SNPs and a miRNAs profile which is modulated by structured rehabilitation treatment
Source: J Transl Med. 2021 Jul 21;19:315. doi: 10.1186/s12967-021-02989-x (PMC8296538; doi:10.1186/s12967-021-02989-x)
Supplement: Supplementary file 1 — Additional file 1. Additional table. [file 12967_2021_2989_MOESM1_ESM.xlsx]

## Sheet: Foglio1
	Table S1. Demographic and clinical characteristics of the individuals enrolled in the study.
	Code	SEX	Diabetes	Cardiovascular disease	Arthrosis	COPD	Asthma	Hypertension	Osteoporosis	Thyroiditis	Rheumatic diseases
	PT#1	F	no	yes	no	no	no	no	yes	yes	no
	PT#2	F	no	yes	yes	no	no	yes	no	no	no
	PT#3	M	no	no	no	no	no	yes	yes	no	no
	PT#4	F	yes	no	no	no	no	yes	no	no	no
	PT#5	F	no	no	yes	no	no	yes	no	yes	no
	PT#6	F	no	no	no	no	no	yes	yes	no	no
	PT#7	F	no	no	no	no	no	yes	no	no	no
	PT#8	F	no	yes	no	no	no	yes	yes	yes	no
	PT#9	F	no	no	no	no	yes	yes	yes	no	no
	PT#10	M	no	no	yes	yes	no	no	no	no	no
	PT#11	F	no	no	yes	no	no	no	no	no	no
	PT#12	F	no	yes	no	no	no	yes	yes	yes	no
	PT#13	F	no	yes	no	no	no	yes	no	no	no
	PT#14	F	no	no	no	no	no	yes	yes	no	no
	PT#15	F	yes	yes	no	no	no	yes	no	yes	no
	PT#16	F	no	yes	yes	no	no	yes	no	no	no
	PT#17	M	no	no	yes	yes	no	yes	no	yes	no
	PT#18	F	no	no	no	no	no	no	no	no	no
	PT#19	F	yes	yes	no	no	no	yes	yes	no	no
	PT#20	F	yes	yes	yes	yes	no	yes	no	no	no
	PT#21	F	no	yes	no	no	no	yes	no	yes	no
	PT#22	F	no	no	no	no	no	yes	no	no	no
	PT#23	F	no	no	no	no	no	no	no	no	no
	PT#24	F	no	yes	no	no	no	yes	no	no	no
	PT#25	M	no	yes	no	no	no	yes	no	no	no
	PT#26	M	no	no	no	no	no	yes	no	no	no
	PT#27	F	no	yes	no	no	no	yes	no	no	no
	PT#28	F	no	no	no	no	no	yes	no	no	no
	PT#29	F	no	no	yes	no	yes	no	yes	no	no
	PT#30	F	yes	no	no	no	no	yes	no	no	no
	PT#31	F	no	no	no	no	no	yes	no	no	no
	PT#32	F	yes	no	no	no	no	yes	no	no	no
	PT#33	F	yes	no	yes	no	no	no	no	no	no
	PT#34	M	no	no	no	yes	no	yes	no	no	yes
	PT#35	M	yes	no	no	no	no	yes	no	no	no
	PT#36	F	no	no	yes	no	no	no	no	no	no
	PT#37	F	no	yes	no	no	no	no	yes	no	no
	PT#38	F	yes	yes	no	no	no	yes	no	no	no
	PT#39	F	no	yes	no	no	no	yes	no	no	no
	PT#40	F	yes	no	no	no	no	yes	yes	no	no
	PT#41	F	no	no	no	no	no	no	yes	no	no
	PT#42	F	no	yes	no	no	no	yes	no	no	no
	PT#43	F	no	no	no	no	no	yes	no	no	no
	PT#44	F	no	yes	no	no	no	yes	no	no	no
	PT#45	M	no	yes	no	no	no	yes	no	no	no
